# Supplementary material for: Genetic diversity and population differentiation of Parrotia subaequalis revealed by RAD-seq
Source: Front Plant Sci. 2026 Mar 2;17:1724975. doi: 10.3389/fpls.2026.1724975 (PMC12989619; doi:10.3389/fpls.2026.1724975)
Supplement: Supplementary file 1 [file DataSheet1.zip]

Archive with 1 entries (1 files):
- Supplementary Figure S1..jpg
