# Supplementary material for: Genetic diversity and population differentiation of Parrotia subaequalis revealed by RAD-seq
Source: Front Plant Sci. 2026 Mar 2;17:1724975. doi: 10.3389/fpls.2026.1724975 (PMC12989619; doi:10.3389/fpls.2026.1724975)
Supplement: Supplementary file 2 [file Table1.xlsx]

## Sheet: Supplementary_Table
Sample ID	No. Raw Reads	Raw Read Length (bp)	No. Trimmed Reads	Trimmed Read Length (bp)	No. Analyzed Reads	Analyzed Read Length (bp)	Recovered Loci
AJ028	5507527	150	5507394	131-150 (Avg: 149)	2361586	77-150 (Avg: 149)	1834544
AJ029	5323708	150	5323349	52-150 (Avg: 149)	2110459	135-150 (Avg: 149)	1550201
AJ030	5164450	150	5164336	144-150 (Avg: 149)	2230693	108-150 (Avg: 149)	1761732
AJ031	5973678	150	5973551	78-150 (Avg: 149)	2526974	104-150 (Avg: 149)	1859312
AJ032	4774875	150	4774454	150	2241703	96-150 (Avg: 149)	1790536
AJ033	5841272	150	5840873	90-150 (Avg: 149)	2623069	94-150 (Avg: 149)	1844766
AJ035a	6130520	150	6130080	150	2578904	133-150 (Avg: 149)	1843660
AJ035b	4238520	150	4238384	143-150 (Avg: 149)	1917456	133-150 (Avg: 149)	1685904
AJ035c	5593628	150	5593265	145-150 (Avg: 149)	2310298	114-150 (Avg: 149)	1797935
AJ035d	6580917	150	6580753	147-150 (Avg: 149)	2904380	35-150 (Avg: 149)	1876560
AJ036	5252430	150	5252084	141-150 (Avg: 149)	2413400	102-150 (Avg: 149)	1846387
CL243	5090405	150	5090397	150	2327508	139-150 (Avg: 149)	1788934
CL244	5333834	150	5333664	149-150 (Avg: 149)	1821789	142-150 (Avg: 149)	1700157
CL247	4217065	150	4216942	145-150 (Avg: 149)	1909824	128-150 (Avg: 149)	1693104
CL250	5001895	150	5001756	147-150 (Avg: 149)	1982051	58-150 (Avg: 149)	1708712
CL252	4386026	150	4385896	144-150 (Avg: 149)	1860947	89-150 (Avg: 149)	1694892
CL253	5334184	150	5334170	114-150 (Avg: 149)	2396321	106-150 (Avg: 149)	1782097
CL254	3691264	150	3691170	150	1635157	134-150 (Avg: 149)	1649270
CL255	3840194	150	3840069	150	1642035	101-150 (Avg: 149)	1577489
CL257	3943930	150	3943794	66-150 (Avg: 149)	1588524	148-150 (Avg: 149)	1574552
CL260	4622087	150	4621952	126-150 (Avg: 149)	1968471	49-150 (Avg: 149)	1729102
CL261	5244377	150	5244369	142-150 (Avg: 149)	2094914	131-150 (Avg: 149)	1711844
CL262	3784810	150	3784687	73-150 (Avg: 149)	1610195	108-150 (Avg: 149)	1588382
CL263	3705182	150	3705071	146-150 (Avg: 149)	1706552	48-150 (Avg: 149)	1637957
CL264	5673383	150	5673298	139-150 (Avg: 149)	2751404	108-150 (Avg: 149)	1840713
CL265	3916526	150	3916515	144-150 (Avg: 149)	1946777	136-150 (Avg: 149)	1662134
GJY146	4103952	150	4103811	136-150 (Avg: 149)	1880917	98-150 (Avg: 149)	1603579
GJY150	4100926	150	4100914	78-150 (Avg: 149)	2045248	141-150 (Avg: 149)	1772651
GJY158	5029030	150	5028873	102-150 (Avg: 149)	2356974	65-150 (Avg: 149)	1820330
GJY166	3483209	150	3483198	143-150 (Avg: 149)	1816727	136-150 (Avg: 149)	1686197
GJY170	4992489	150	4992324	141-150 (Avg: 149)	2328560	113-150 (Avg: 149)	1842874
GJY179	1150943	150	1150905	142-150 (Avg: 149)	592161	105-150 (Avg: 149)	1007189
GJY180	3252936	150	3252826	141-150 (Avg: 149)	1496479	110-150 (Avg: 149)	1536140
GJY182	4308678	150	4308672	150	2187577	105-150 (Avg: 149)	1759028
GJY187	3811064	150	3810931	48-150 (Avg: 149)	1793848	94-150 (Avg: 149)	1668157
GJY188	5058243	150	5058153	150	2437087	55-150 (Avg: 149)	1856752
GJY189a	4298137	150	4298013	141-150 (Avg: 149)	2077027	125-150 (Avg: 149)	1487049
GJY189b	3820422	150	3820332	140-150 (Avg: 149)	1746180	102-150 (Avg: 149)	1442123
GJY189c	3875688	150	3875572	141-150 (Avg: 149)	1760117	38-150 (Avg: 149)	1614778
GJY191a	4506490	150	4506353	60-150 (Avg: 149)	2038760	110-150 (Avg: 149)	1693081
GJY191b	4421583	150	4421572	109-150 (Avg: 149)	2330198	141-150 (Avg: 149)	1769232
GJY192a	5022310	150	5022126	144-150 (Avg: 149)	2078402	94-150 (Avg: 149)	1668330
GJY192b	4692425	150	4692412	128-150 (Avg: 149)	2320582	81-150 (Avg: 149)	1810012
GJY193	4366311	150	4366290	88-150 (Avg: 149)	2214508	141-150 (Avg: 149)	1784470
GJY194	4172706	150	4172691	115-150 (Avg: 149)	2181558	94-150 (Avg: 149)	1763742
GM279a	4356750	150	4356608	145-150 (Avg: 149)	1937156	92-150 (Avg: 149)	1739122
GM279b	3718418	150	3718314	150	1673901	104-150 (Avg: 149)	1679062
GM279c	3356508	150	3356415	141-150 (Avg: 149)	1459402	32-150 (Avg: 149)	1536343
GM279d	4870189	150	4870054	149-150 (Avg: 149)	2182212	99-150 (Avg: 149)	1795000
GM279e	3505338	150	3505222	141-150 (Avg: 149)	1545321	130-150 (Avg: 149)	1566016
GM279f	3675660	150	3675543	145-150 (Avg: 149)	1624853	46-150 (Avg: 149)	1628266
GM290	4872492	150	4872485	143-150 (Avg: 149)	2216739	140-150 (Avg: 149)	1765542
GM291	5996197	150	5996107	58-150 (Avg: 149)	2552700	98-150 (Avg: 149)	1839107
GM292	4044059	150	4043931	147-150 (Avg: 149)	1791936	36-150 (Avg: 149)	1657047
GM293	5181976	150	5181962	140-150 (Avg: 149)	2368925	78-150 (Avg: 149)	1776165
GM294	4479902	150	4479772	74-150 (Avg: 149)	1845763	130-150 (Avg: 149)	1656673
GM295	5017403	150	5017388	137-150 (Avg: 149)	2281364	70-150 (Avg: 149)	1751813
GM296	3869339	150	3869243	146-150 (Avg: 149)	1641196	124-150 (Avg: 149)	1627339
HW195	4318481	150	4318360	150	1894131	65-150 (Avg: 149)	1673313
HW196	3765781	150	3765352	142-150 (Avg: 149)	1780414	141-150 (Avg: 149)	1653546
HW197	3826421	150	3826313	136-150 (Avg: 149)	1728762	74-150 (Avg: 149)	1678161
HW198	4481616	150	4481499	92-150 (Avg: 149)	2011894	57-150 (Avg: 149)	1786638
HW199	5611130	150	5610814	61-150 (Avg: 149)	2739505	141-150 (Avg: 149)	1860644
HW200	4637418	150	4637270	146-150 (Avg: 149)	2052816	110-150 (Avg: 149)	1780826
HW203	4513678	150	4513668	130-150 (Avg: 149)	2095127	133-150 (Avg: 149)	1739243
HW206	4137930	150	4137799	38-150 (Avg: 149)	1841866	62-150 (Avg: 149)	1723848
HW207	6408084	150	6407975	142-150 (Avg: 149)	3028985	102-150 (Avg: 149)	1901055
HW208	5475124	150	5475106	98-150 (Avg: 149)	2768712	102-150 (Avg: 149)	1895424
HW209	4636169	150	4636068	41-150 (Avg: 149)	2271841	110-150 (Avg: 149)	1807567
HW210a	4896993	150	4896935	142-150 (Avg: 149)	2356066	44-150 (Avg: 149)	1818827
HW210b	5138306	150	5138151	33-150 (Avg: 149)	2367976	47-150 (Avg: 149)	1852358
HW211	6453262	150	6453126	147-150 (Avg: 149)	3060558	57-150 (Avg: 149)	1935314
HW212	4985286	150	4985130	141-150 (Avg: 149)	2227364	109-150 (Avg: 149)	1809261
HW213	6085077	150	6084901	150	2682974	143-150 (Avg: 149)	1925554
HW214	4207995	150	4207977	147-150 (Avg: 149)	2218204	76-150 (Avg: 149)	1743040
HW215a	16394021	150	16393911	144-150 (Avg: 149)	7087449	65-150 (Avg: 149)	2564909
HW215b	3808157	150	3808124	128-150 (Avg: 149)	1750089	88-150 (Avg: 149)	1848756
HW215c	6527581	150	6527542	127-150 (Avg: 149)	3070117	70-150 (Avg: 149)	2077047
HW216	7355834	150	7355777	145-150 (Avg: 149)	3343487	36-150 (Avg: 149)	1969062
HW217	3926980	150	3926948	149-150 (Avg: 149)	1852326	122-150 (Avg: 149)	1670030
HW218a	6337508	150	6337471	60-150 (Avg: 149)	2915174	67-150 (Avg: 149)	1892269
HW218b	4467412	150	4467402	136-150 (Avg: 149)	2235196	142-150 (Avg: 149)	1671554
HW219	7865999	150	7865952	142-150 (Avg: 149)	3482468	55-150 (Avg: 149)	1980450
HW220	4415088	150	4415078	143-150 (Avg: 149)	2226157	101-150 (Avg: 149)	1741415
HW221	4738141	150	4738001	144-150 (Avg: 149)	2152176	87-150 (Avg: 149)	1820553
HW222	3660816	150	3660808	150	1817428	129-150 (Avg: 149)	1684415
HW224	4626618	150	4626579	140-150 (Avg: 149)	2206098	102-150 (Avg: 149)	1811517
HW225	6975176	150	6975133	147-150 (Avg: 149)	3080951	35-150 (Avg: 149)	1959230
HW227	3880742	150	3880630	146-150 (Avg: 149)	1704246	91-150 (Avg: 149)	1656561
QLF015	4907656	150	4907219	149-150 (Avg: 149)	2319700	132-150 (Avg: 149)	1652844
QLF016	4643927	150	4643820	150	1932526	141-150 (Avg: 149)	1633772
QLF017	5120783	150	5120345	138-150 (Avg: 149)	2268234	142-150 (Avg: 149)	1769570
QLF018a	4158569	150	4158439	143-150 (Avg: 149)	1705930	137-150 (Avg: 149)	1615082
QLF018b	3665275	150	3665185	128-150 (Avg: 149)	1541268	107-150 (Avg: 149)	1547186
QLF019	7091520	150	7091512	145-150 (Avg: 149)	2860163	84-150 (Avg: 149)	1901326
QLF020	3360153	150	3360077	150	1539177	131-150 (Avg: 149)	1560600
QLF021	6513289	150	6512799	32-150 (Avg: 149)	3005046	94-150 (Avg: 149)	1927698
QLF022	6226947	150	6226524	52-150 (Avg: 149)	2921930	92-150 (Avg: 149)	1923184
QLF023a	4731060	150	4730678	141-150 (Avg: 149)	2262558	43-150 (Avg: 149)	1794999
QLF023b	3238599	150	3238513	95-150 (Avg: 149)	1454895	141-150 (Avg: 149)	1538115
QLF023c	3333420	150	3333338	145-150 (Avg: 149)	1605572	122-150 (Avg: 149)	1624810
QLF024a	4900681	150	4900415	66-150 (Avg: 149)	2342556	136-150 (Avg: 149)	1756724
QLF024b	3720508	150	3720405	150	1777171	133-150 (Avg: 149)	1665508
QLF024c	4069360	150	4069240	150	1936943	72-150 (Avg: 149)	1709912
QLF025a	5545996	150	5545612	134-150 (Avg: 149)	2310501	89-150 (Avg: 149)	1808202
QLF025b	4825128	150	4825001	143-150 (Avg: 149)	2190035	48-150 (Avg: 149)	1749877
QLF025c	4471735	150	4471609	142-150 (Avg: 149)	2029730	70-150 (Avg: 149)	1692816
QLF025d	6424320	150	6423862	148-150 (Avg: 149)	2893290	86-150 (Avg: 149)	1894008
QLF026a	4524107	150	4523783	146-150 (Avg: 149)	2106930	141-150 (Avg: 149)	1703674
QLF026b	4453209	150	4453093	146-150 (Avg: 149)	2023684	57-150 (Avg: 149)	1761449
QLF026c	4164925	150	4164811	132-150 (Avg: 149)	1837262	51-150 (Avg: 149)	1687582
QLF027a	4346310	150	4346200	150	2027965	128-150 (Avg: 149)	1703277
QLF027b	3351564	150	3351163	149-150 (Avg: 149)	1444246	79-150 (Avg: 149)	1547816
QLF027c	4343768	150	4343635	140-150 (Avg: 149)	2004218	128-150 (Avg: 149)	1750862
SC062	5641979	150	5641580	148-150 (Avg: 149)	2652323	95-150 (Avg: 149)	1876541
SC063	4066057	150	4065965	129-150 (Avg: 149)	1814710	101-150 (Avg: 149)	1713305
SC065	5716181	150	5715878	141-150 (Avg: 149)	2803965	104-150 (Avg: 149)	1889740
SC066	3483442	150	3483369	137-150 (Avg: 149)	1699580	115-150 (Avg: 149)	1626321
SC067	3751654	150	3751564	42-150 (Avg: 149)	1763143	106-150 (Avg: 149)	1693422
SC068	3466695	150	3466599	93-150 (Avg: 149)	1680985	65-150 (Avg: 149)	1667187
SC069	3620533	150	3620447	141-150 (Avg: 149)	1747682	136-150 (Avg: 149)	1665148
SC070	5187069	150	5186942	143-150 (Avg: 149)	1993397	92-150 (Avg: 149)	1687398
SC071	4592664	150	4592268	133-150 (Avg: 149)	2114604	148-150 (Avg: 149)	1739120
SC073a	4631291	150	4631159	150	2118702	74-150 (Avg: 149)	1796341
SC073b	6178906	150	6178489	64-150 (Avg: 149)	2760599	139-150 (Avg: 149)	1903656
SC074	3744023	150	3743913	144-150 (Avg: 149)	1493935	141-150 (Avg: 149)	1585476
SC077	3591967	150	3591875	150	1727409	104-150 (Avg: 149)	1660054
SC080	3706716	150	3706603	141-150 (Avg: 149)	1657692	131-150 (Avg: 149)	1646028
SC081	5136091	150	5135968	141-150 (Avg: 149)	2420099	127-150 (Avg: 149)	1864008
SC082	5243655	150	5243302	141-150 (Avg: 149)	2500817	112-150 (Avg: 149)	1758464
SC083	5166685	150	5166331	141-150 (Avg: 149)	2413043	94-150 (Avg: 149)	1785918
SC084	3639495	150	3639384	123-150 (Avg: 149)	1518405	80-150 (Avg: 149)	1528019
SC085	3261703	150	3261330	145-150 (Avg: 149)	1576783	138-150 (Avg: 149)	1563530
SH280	3362359	150	3362351	134-150 (Avg: 149)	1570953	108-150 (Avg: 149)	1494386
SH281	3877145	150	3877035	145-150 (Avg: 149)	1468742	131-150 (Avg: 149)	1491100
SH282	3727513	150	3727406	148-150 (Avg: 149)	1611707	98-150 (Avg: 149)	1569659
SH283	4645330	150	4645314	147-150 (Avg: 149)	2225341	92-150 (Avg: 149)	1781177
SH284a	4660846	150	4660694	41-150 (Avg: 149)	1892647	128-150 (Avg: 149)	1650930
SH284b	4394266	150	4394130	144-150 (Avg: 149)	1943918	142-150 (Avg: 149)	1664219
SH285	5152504	150	5152340	141-150 (Avg: 149)	2026835	88-150 (Avg: 149)	1689496
SH286	3940516	150	3940419	143-150 (Avg: 149)	1686812	150	1631966
SH287	3890723	150	3890609	110-150 (Avg: 149)	1736159	31-150 (Avg: 149)	1683702
SH288a	3760760	150	3760646	40-150 (Avg: 149)	1705694	147-150 (Avg: 149)	1656637
SH288b	3654289	150	3654281	76-150 (Avg: 149)	1832311	66-150 (Avg: 149)	1673957
SH289	4159342	150	4159333	132-150 (Avg: 149)	2046734	66-150 (Avg: 149)	1753596
TC086a	5933878	150	5933873	150	2767540	136-150 (Avg: 149)	1836920
TC086b	4120382	150	4120260	141-150 (Avg: 149)	1915940	64-150 (Avg: 149)	1724957
TC087a	4301265	150	4300928	36-150 (Avg: 149)	1667354	62-150 (Avg: 149)	1375059
TC087b	4418027	150	4417887	57-150 (Avg: 149)	2010632	142-150 (Avg: 149)	1683907
TC087c	3550621	150	3550493	33-150 (Avg: 149)	1619895	137-150 (Avg: 149)	1557625
TC087d	3618020	150	3617903	148-150 (Avg: 149)	1550159	141-150 (Avg: 149)	1553420
TC088	4146987	150	4146874	131-150 (Avg: 149)	1924030	69-150 (Avg: 149)	1678268
TC089	6400768	150	6400299	145-150 (Avg: 149)	3016019	34-150 (Avg: 149)	1883844
TC090a	3645805	150	3645702	146-150 (Avg: 149)	1624017	94-150 (Avg: 149)	1592293
TC090b	4332244	150	4332106	150	2075454	92-150 (Avg: 149)	1745340
TC094	6068206	150	6067771	150	2805753	108-150 (Avg: 149)	1853721
TC095	4778848	150	4778723	75-150 (Avg: 149)	2202953	51-150 (Avg: 149)	1781649
TC096	3854405	150	3854291	150	1776866	40-150 (Avg: 149)	1598595
TL037	6856200	150	6855703	127-150 (Avg: 149)	2980048	67-150 (Avg: 149)	1745078
TL038	3242713	150	3242626	150	1563172	46-150 (Avg: 149)	1631170
TL039	4108069	150	4107949	140-150 (Avg: 149)	1627824	137-150 (Avg: 149)	1574408
TL040	6526933	150	6526491	59-150 (Avg: 149)	2948872	145-150 (Avg: 149)	1900732
TL041	5407526	150	5407382	141-150 (Avg: 149)	2305340	64-150 (Avg: 149)	1815978
TL042	5561844	150	5561436	137-150 (Avg: 149)	2478041	97-150 (Avg: 149)	1841068
TL043	8106517	150	8106305	150	3380624	34-150 (Avg: 149)	1979529
TL044	3410721	150	3410323	142-150 (Avg: 149)	1436012	131-150 (Avg: 149)	1492896
TL045	3966038	150	3965922	150	1532281	150	1590160
TL046	4085807	150	4085440	142-150 (Avg: 149)	1897482	73-150 (Avg: 149)	1694021
TL047a	3390210	150	3389831	78-150 (Avg: 149)	1668179	138-150 (Avg: 149)	1629830
TL047b	4156332	150	4156205	150	1895189	128-150 (Avg: 149)	1739783
TTZ274	5597778	150	5597693	106-150 (Avg: 149)	2826591	130-150 (Avg: 149)	1852194
TTZ275	4447125	150	4446985	142-150 (Avg: 149)	1725152	141-150 (Avg: 149)	1474989
TTZ276	3802149	150	3802042	143-150 (Avg: 149)	1712212	135-150 (Avg: 149)	1634328
TTZ277	3592660	150	3592532	148-150 (Avg: 149)	1630528	85-150 (Avg: 149)	1628900
TTZ278	5004222	150	5004091	39-150 (Avg: 149)	2285469	98-150 (Avg: 149)	1798277
TTZsm	6014712	150	6014690	143-150 (Avg: 149)	2625716	37-150 (Avg: 149)	1892502
WFS049	4090096	150	4089953	146-150 (Avg: 149)	1876845	97-150 (Avg: 149)	1715783
WFS050	3656798	150	3656678	147-150 (Avg: 149)	1662934	62-150 (Avg: 149)	1654142
WFS052	4907700	150	4907685	142-150 (Avg: 149)	2441489	102-150 (Avg: 149)	1779841
WFS053	4253202	150	4253070	36-150 (Avg: 149)	1890031	142-150 (Avg: 149)	1631748
WFS054	5138246	150	5138234	75-150 (Avg: 149)	2487159	134-150 (Avg: 149)	1807187
WFS055	4387349	150	4387205	65-150 (Avg: 149)	2029659	133-150 (Avg: 149)	1713634
WFS056	4087298	150	4087289	145-150 (Avg: 149)	2150505	80-150 (Avg: 149)	1717979
WFS058	3768840	150	3768710	101-150 (Avg: 149)	1810726	48-150 (Avg: 149)	1652348
WFS059	3791516	150	3791397	141-150 (Avg: 149)	1767751	133-150 (Avg: 149)	1638363
WFS060	4881094	150	4880944	142-150 (Avg: 149)	2136061	108-150 (Avg: 149)	1703657
WFS061	4036617	150	4036608	142-150 (Avg: 149)	2136817	102-150 (Avg: 149)	1757384
WXP298	4294437	150	4294427	108-150 (Avg: 149)	2181595	128-150 (Avg: 149)	1744329
WXP299	4142899	150	4142771	142-150 (Avg: 149)	1876097	107-150 (Avg: 149)	1726090
WXP300	4874445	150	4874430	126-150 (Avg: 149)	2362624	98-150 (Avg: 149)	1778337
WXP301	3983311	150	3983199	148-150 (Avg: 149)	1776043	115-150 (Avg: 149)	1680168
WXP302	4808616	150	4808460	142-150 (Avg: 149)	2172501	105-150 (Avg: 149)	1806595
XYg1	4055715	150	4055602	145-150 (Avg: 149)	1788375	131-150 (Avg: 149)	1676862
XYg3	4899174	150	4899048	145-150 (Avg: 149)	2230903	129-150 (Avg: 149)	1781854
XYg5	3478391	150	3478301	150	1673297	110-150 (Avg: 149)	1600501
XYqf	4284193	150	4284101	147-150 (Avg: 149)	577023	73-150 (Avg: 149)	1130
XYxq2	4240507	150	4240430	142-150 (Avg: 149)	2045049	135-150 (Avg: 149)	1742535
XYxq4	4885507	150	4885412	149-150 (Avg: 149)	2232357	141-150 (Avg: 149)	1726556
XYxq6	4162822	150	4162728	146-150 (Avg: 149)	1896743	111-150 (Avg: 149)	1661723
YX001a	5504938	150	5504508	94-150 (Avg: 149)	2620833	37-150 (Avg: 149)	1882680
YX001b	8175994	150	8175796	143-150 (Avg: 149)	3758595	98-150 (Avg: 149)	1964878
YX001c	4118914	150	4118824	131-150 (Avg: 149)	2019676	126-150 (Avg: 149)	1682227
YX001d	4549243	150	4549142	137-150 (Avg: 149)	2345563	141-150 (Avg: 149)	1739218
YX001e	5265613	150	5265238	150	2487892	141-150 (Avg: 149)	1840305
YX002	4441517	150	4441409	141-150 (Avg: 149)	1984380	142-150 (Avg: 149)	1685463
YX003	5399549	150	5399122	141-150 (Avg: 149)	2566909	44-150 (Avg: 149)	1863527
YX004	4038671	150	4038568	48-150 (Avg: 149)	1994979	147-150 (Avg: 149)	1683872
YX005	7111094	150	7110643	143-150 (Avg: 149)	3120765	103-150 (Avg: 149)	1884189
YX006	4468392	150	4468293	40-150 (Avg: 149)	2196082	108-150 (Avg: 149)	1790414
YX007	4521975	150	4521588	150	2248560	144-150 (Avg: 149)	1751527
YX008	4822666	150	4822524	119-150 (Avg: 149)	2201607	150	1735724
YX009a	3574792	150	3574703	145-150 (Avg: 149)	1692386	68-150 (Avg: 149)	1621294
YX009b	3559024	150	3558649	144-150 (Avg: 149)	1635509	110-150 (Avg: 149)	1632988
YX010a	5852108	150	5851756	130-150 (Avg: 149)	2881886	72-150 (Avg: 149)	1875507
YX010b	4014904	150	4014803	150	2001347	150	1734700
YX010c	4475396	150	4475262	135-150 (Avg: 149)	2185101	142-150 (Avg: 149)	1758748
YX010d	6284706	150	6284240	134-150 (Avg: 149)	2899618	48-150 (Avg: 149)	1929705
YX011a	5592907	150	5592507	150	2671103	48-150 (Avg: 149)	1895223
YX011b	4364368	150	4364235	45-150 (Avg: 149)	2043622	92-150 (Avg: 149)	1748526
YX011c	4602141	150	4601984	69-150 (Avg: 149)	2286972	32-150 (Avg: 149)	1764773
YX011d	5700693	150	5700266	143-150 (Avg: 149)	2651340	145-150 (Avg: 149)	1889453
YX012	6603719	150	6603555	147-150 (Avg: 149)	3025313	99-150 (Avg: 149)	1932666
YZH228	8622410	150	8622407	115-150 (Avg: 149)	3689524	108-150 (Avg: 149)	1994595
YZH233	4908184	150	4908028	145-150 (Avg: 149)	2032929	92-150 (Avg: 149)	1605193
YZH234	4895082	150	4894923	144-150 (Avg: 149)	2134222	113-150 (Avg: 149)	1631637
YZH236	4248166	150	4248043	111-150 (Avg: 149)	1742552	91-150 (Avg: 149)	1613939
YZH237	5265290	150	5265117	78-150 (Avg: 149)	2094674	92-150 (Avg: 149)	1684863
YZH238	4565615	150	4565605	142-150 (Avg: 149)	2379406	130-150 (Avg: 149)	1790014
YZH266	4336996	150	4336880	150	1823893	150	1543504
YZH268	4479471	150	4479357	149-150 (Avg: 149)	1646708	145-150 (Avg: 149)	1439912
YZH269	5431900	150	5431812	86-150 (Avg: 149)	2539299	135-150 (Avg: 149)	1798198
YZH270	4748179	150	4748059	134-150 (Avg: 149)	2065310	120-150 (Avg: 149)	1706482
YZH271	5035882	150	5035739	144-150 (Avg: 149)	1915613	111-150 (Avg: 149)	1553326
YZH273	4172869	150	4172858	141-150 (Avg: 149)	2175262	91-150 (Avg: 149)	1726880
